# Supplementary material for: Circulating miR-185-5p as a Potential Biomarker for Arrhythmogenic Right Ventricular Cardiomyopathy
Source: Cells. 2021 Sep 28;10(10):2578. doi: 10.3390/cells10102578 (PMC8533962; doi:10.3390/cells10102578)
Supplement: Supplementary file 1 [file cells-10-02578-s001.zip]

Archive with 1 entries (1 files):
- cells-1364485-supplementary.pdf
